# Supplementary material for: Genotypic and phenotypic prevalence of Nocardia species in Iran: First systematic review and meta-analysis of data accumulated over years 1992-2021
Source: PLoS One. 2021 Jul 22;16(7):e0254840. doi: 10.1371/journal.pone.0254840 (PMC8297923; doi:10.1371/journal.pone.0254840)
Supplement: S2 Data — (XLS) [file pone.0254840.s003.xls]

## Sheet: Sheet1
First author	Published time	Enrollment time	Province	Sample size	Case number	nocardia name
Bafghi	2016	2008-2015	Tehran	789	27	N.otitidiscaviarum = 6 N.cyriacigeorgica =17 N.transvalensis = 1 N.nova = 1 N.farcinica =2
Eshraghi	2001	1998-1999	Tehran	142	1	N.a.complex = 1
Taheri javan	2015	2013	Yazd	100	4	Nocardia.spp = 4
Heidarzadeh	2011	2010-2011	Tehran	180	19	Nocardia.spp = 14 N.a.complex =5
Zakerbostanabad	2001	1999-2000	Tehran-Ahvaz	90	6	N.wallacei = 2 N. asteroides =4	Tehran N. asteroides =1	Ahvaz N.wallacei = 2 N. asteroides =3
Faghri	2007	2004	Isfahan	200	8	Nocardia.spp = 8
Bafghi	2015	2011-2013	Tehran	517	7	Nocardia.spp = 7
Ekrami	2014	2011-2012	Ahvaz	189	2	Nocardia.spp = 2
Bafghi	2014	2012	Tehran	250	2	Nocardia.spp = 2
Abtahi	2003	2000	Arak	600	26	N. asteroides = 26
Eshraghi	2004	2003	Tehran	150	2	N. asteroides = 2
Shahraki	2015	2009-2015	Isfahan-kermanshah-Tehran-Khuzestan- golestan	789	127	N.carnea = 3 N.kruczakiae = 1 N. asteroides =31 N.veterana = 1 N.wallacei=6 N.arthritidis =1 N.otitidiscaviarum = 12 N.cyriacigeorgica =25 N.abscessus = 19 N.nova = 2 N.farcinica =26	kermanshah=101 N. asteroides =2 N.otitidiscaviarum = 1 N.cyriacigeorgica =1 N.abscessus = 1 N.farcinica =4	Golestan= 90 N. asteroides =3 N.otitidiscaviarum = 1 N.cyriacigeorgica =3 N.abscessus = 2 N.farcinica =4	Tehran =310 N.carnea = 1 N.kruczakiae = 1 N. asteroides =13 N.veterana = 1 N.wallacei=3 N.arthritidis =1 N.otitidiscaviarum = 6 N.cyriacigeorgica =12 N.abscessus = 10 N.nova = 2 N.farcinica =10	Isfahan=110 N.carnea = 2 N.wallacei=1 N. asteroides =8 N.otitidiscaviarum = 1 N.cyriacigeorgica =6 N.abscessus = 4 N.farcinica =5	Khuzestan =178 N.wallacei=2 N. asteroides =5 N.otitidiscaviarum = 3 N.cyriacigeorgica =3 N.abscessus = 2 N.farcinica =3
Kordbache	1994	1990-1992	Tehran	170	5	N. asteroides =5
Zakerbostanabad	2014	2009-2012	Tehran-ahvaz	160	46	N.carnea = 3 N.kruczakiae = 1 N. asteroides =12 N.veterana = 1 N.wallacei=6 N.arthritidis =1 N.otitidiscaviarum = 3 N.cyriacigeorgica =9 N.abscessus = 1 N.nova = 2 N.farcinica =7	Tehran = 100 N.carnea = 2 N.kruczakiae = 1 N. asteroides =9 N.veterana = 1 N.wallacei=3 N.arthritidis =1 N.otitidiscaviarum = 3 N.cyriacigeorgica =9 N.abscessus = 1 N.nova = 2	Ahvaz = 60 N.carnea = 1 N. asteroides =3 N.wallacei=3 N.farcinica =7
Famili	2014	2011-2012	Tehran	116	7	N.otitidiscaviarum = 1 N.cyriacigeorgica =6
Bolourchi	2019	2017-2018	Tehran	25	3	N.nova = 1 N.farcinica =1 asteroides = 1
gharebaghi	2019	2018	Tehran	200	29	N.brasiliensis = 1 N.coubleae = 1 N. asteroides =4 N.cummidelens = 1 N.arthritidis =1 N.otitidiscaviarum =1 N.cyriacigeorgica =14 N.ignorata=1 N.nova = 1 N.farcinica =4
Larijanian	2018	2011-2015	Tehran	465	9	N.brasiliensis = 1 Nocardia.spp = 1 N. asteroides =4
Rahdar	2019	2018-2019	Tehran	29	3	Nocardia.spp = 3
Azadi	2020	2018-2019	Arak	79	5	N.farcinica = 1 N.mexicana = 2 N. cyriacigeorgica =1 N.neocaledoniensis = 1
